# Supplementary material for: Gelatin-Based Rapid Blue Light-Irradiation In Situ Gelation Hydrogel Platform for Combination Therapy in Brain Tumors
Source: Pharmaceutics. 2025 Oct 20;17(10):1353. doi: 10.3390/pharmaceutics17101353 (PMC12567308; doi:10.3390/pharmaceutics17101353)
Supplement: Supplementary file 1 [file pharmaceutics-17-01353-s001.zip]

Archive with 1 entries (1 files):
- pharmaceutics-3870598-supplementary.pdf
